# Supplementary material for: Farmed Escapees Threaten MHC Diversity in Wild Atlantic Salmon
Source: Evol Appl. 2026 May 29;19(6):e70278. doi: 10.1111/eva.70278 (PMC13238831; doi:10.1111/eva.70278)
Supplement: Supplementary file 2 — Appendix S2: Percent identity MHC: Sequence identity between MHC alleles. Nucleotide sequence identity for UBA alpha1, DAB, and DAA and amino acid sequence identity for UBA alpha 1 between sequences from this study in addition to sequences registered in the IPD‐MHC database (IPD‐MHC Database) calculated using ClustalX2 (Larkin et al. 2007). [file EVA-19-e70278-s003.xlsx]

## Sheet: UBA a1 nt seqs
		Supplementary File 2:Percent identity MHC
Nucleotide sequence identity matrix of UBA alpha 1 domain sequences from this study and those registered in the IPD-MHC database created by Clustal X2
		1	2	3	4	5	6	7	8	9	10	11	12	13	14	15	16	17	18	19	20	21	22	23	24	25	26	27	28	29	30	31	32	33	34	35	36	37	38	39	40	41	42	43	44	45	46	47	48
1	UBA*03:01	100	100	100	100	100	100	100	97	90	90	88	87	87	87	87	87	87	86	63	63	63	64	64	64	64	64	64	64	64	64	63	58	58	58	58	58	59	59	65	65	65	65	65	65	65	64	62	62
2	UBA*03:02	100	100	100	100	100	100	100	97	90	90	88	87	87	87	87	87	87	86	63	63	63	64	64	64	64	64	64	64	64	64	63	58	58	58	58	58	59	59	65	65	65	65	65	65	65	64	62	62
3	UBA*36:01	100	100	100	100	100	100	100	97	90	90	88	87	87	87	87	87	87	86	63	63	63	64	64	64	64	64	64	64	64	64	63	58	58	58	58	58	59	59	65	65	65	65	65	65	65	64	62	62
4	UBA*36:02	100	100	100	100	100	100	100	97	90	90	88	87	87	87	87	87	87	86	63	63	63	64	64	64	64	64	64	64	64	64	63	58	58	58	58	58	59	59	65	65	65	65	65	65	65	64	62	62
5	UBA*38:01	100	100	100	100	100	100	100	97	90	90	88	87	87	87	87	87	87	86	63	63	63	64	64	64	64	64	64	64	64	64	63	58	58	58	58	58	59	59	65	65	65	65	65	65	65	64	62	62
6	UBA*75:01	100	100	100	100	100	100	100	97	90	90	88	87	87	87	87	87	87	86	63	63	63	63	63	63	63	63	63	63	63	63	63	58	58	58	58	58	58	58	64	64	64	64	64	64	64	64	62	61
7	UBA*12:01	100	100	100	100	100	100	100	97	90	90	88	86	86	86	86	86	86	86	63	63	63	64	64	64	64	64	64	64	64	64	63	58	58	58	58	58	58	58	65	65	65	65	65	65	65	65	62	62
8	UBA*61:01	97	97	97	97	97	97	97	100	92	92	87	85	85	85	85	85	85	85	62	62	62	62	62	62	62	62	62	62	62	62	62	59	59	59	59	59	59	59	66	66	66	66	66	66	66	65	63	62
9	UBA*60:01	90	90	90	90	90	90	90	92	100	100	91	78	78	78	78	78	78	77	65	65	65	66	66	66	66	66	66	66	66	66	65	58	58	58	58	58	58	58	64	64	64	64	64	64	64	63	62	61
10	UBA*62:01	90	90	90	90	90	90	90	92	100	100	91	78	78	78	78	78	78	77	65	65	65	66	66	66	66	66	66	66	66	66	65	58	58	58	58	58	58	58	64	64	64	64	64	64	64	63	62	61
11	UBA*72:01	88	88	88	88	88	88	88	87	91	91	100	78	78	78	78	78	78	77	63	63	63	63	63	63	63	63	63	63	63	63	63	56	56	56	56	56	55	55	60	60	60	60	60	60	60	59	59	57
12	UBA*08:01	87	87	87	87	87	87	86	85	78	78	78	100	100	100	100	100	100	100	65	65	65	65	65	65	65	65	65	65	65	65	64	61	61	61	61	61	60	60	68	68	68	68	68	68	68	67	66	65
13	UBA*25:01	87	87	87	87	87	87	86	85	78	78	78	100	100	100	100	100	100	100	65	65	65	65	65	65	65	65	65	65	65	65	64	61	61	61	61	61	60	60	68	68	68	68	68	68	68	67	66	65
14	UBA*31:01	87	87	87	87	87	87	86	85	78	78	78	100	100	100	100	100	100	100	65	65	65	65	65	65	65	65	65	65	65	65	64	61	61	61	61	61	60	60	68	68	68	68	68	68	68	67	66	65
15	UBA*32:01	87	87	87	87	87	87	86	85	78	78	78	100	100	100	100	100	100	100	65	65	65	65	65	65	65	65	65	65	65	65	64	61	61	61	61	61	60	60	68	68	68	68	68	68	68	67	66	65
16	UBA*55:01	87	87	87	87	87	87	86	85	78	78	78	100	100	100	100	100	100	100	65	65	65	65	65	65	65	65	65	65	65	65	64	61	61	61	61	61	60	60	68	68	68	68	68	68	68	67	66	65
17	UBA*65:01	87	87	87	87	87	87	86	85	78	78	78	100	100	100	100	100	100	100	65	65	65	65	65	65	65	65	65	65	65	65	64	61	61	61	61	61	60	60	68	68	68	68	68	68	68	67	66	65
18	UBA*30:01	86	86	86	86	86	86	86	85	77	77	77	100	100	100	100	100	100	100	64	64	64	65	65	65	65	65	65	65	65	65	64	60	60	60	60	60	60	60	67	67	67	67	67	67	67	67	65	64
19	UBA*20:03	63	63	63	63	63	63	63	62	65	65	63	65	65	65	65	65	65	64	100	100	100	100	100	100	100	100	100	100	100	99	99	57	57	57	57	57	58	58	58	58	58	58	58	58	58	58	59	57
20	UBA*24:05	63	63	63	63	63	63	63	62	65	65	63	65	65	65	65	65	65	64	100	100	100	100	100	100	100	100	100	100	100	99	99	57	57	57	57	57	58	58	58	58	58	58	58	58	58	58	59	57
21	UBA*02:02	63	63	63	63	63	63	63	62	65	65	63	65	65	65	65	65	65	64	100	100	100	100	100	100	100	100	100	100	100	99	99	57	57	57	57	57	58	58	58	58	58	58	58	58	58	58	59	57
22	UBA*02:01	64	64	64	64	64	63	64	62	66	66	63	65	65	65	65	65	65	65	100	100	100	100	100	100	100	100	100	100	100	100	99	57	57	57	57	57	57	57	58	58	58	58	58	58	58	57	58	56
23	UBA*20:01	64	64	64	64	64	63	64	62	66	66	63	65	65	65	65	65	65	65	100	100	100	100	100	100	100	100	100	100	100	100	99	57	57	57	57	57	57	57	58	58	58	58	58	58	58	57	58	56
24	UBA*24:04	64	64	64	64	64	63	64	62	66	66	63	65	65	65	65	65	65	65	100	100	100	100	100	100	100	100	100	100	100	100	99	57	57	57	57	57	57	57	58	58	58	58	58	58	58	57	58	56
25	UBA*63:01	64	64	64	64	64	63	64	62	66	66	63	65	65	65	65	65	65	65	100	100	100	100	100	100	100	100	100	100	100	100	99	57	57	57	57	57	57	57	58	58	58	58	58	58	58	57	58	56
26	UBA*23:01	64	64	64	64	64	63	64	62	66	66	63	65	65	65	65	65	65	65	100	100	100	100	100	100	100	100	100	100	100	100	99	57	57	57	57	57	57	57	58	58	58	58	58	58	58	57	58	56
27	UBA*49:01	64	64	64	64	64	63	64	62	66	66	63	65	65	65	65	65	65	65	100	100	100	100	100	100	100	100	100	100	100	100	99	57	57	57	57	57	57	57	58	58	58	58	58	58	58	57	58	56
28	UBA*24:03	64	64	64	64	64	63	64	62	66	66	63	65	65	65	65	65	65	65	100	100	100	100	100	100	100	100	100	100	100	100	99	57	57	57	57	57	57	57	58	58	58	58	58	58	58	57	58	56
29	UBA*24:02	64	64	64	64	64	63	64	62	66	66	63	65	65	65	65	65	65	65	100	100	100	100	100	100	100	100	100	100	100	100	99	57	57	57	57	57	57	57	58	58	58	58	58	58	58	57	58	56
30	UBA*24:01	64	64	64	64	64	63	64	62	66	66	63	65	65	65	65	65	65	65	99	99	99	100	100	100	100	100	100	100	100	100	99	57	57	57	57	57	57	57	58	58	58	58	58	58	58	57	58	56
31	UBA*20:02	63	63	63	63	63	63	63	62	65	65	63	64	64	64	64	64	64	64	99	99	99	99	99	99	99	99	99	99	99	99	100	56	56	56	56	56	56	56	57	57	57	57	57	57	57	57	57	55
32	UBA*58:01	58	58	58	58	58	58	58	59	58	58	56	61	61	61	61	61	61	60	57	57	57	57	57	57	57	57	57	57	57	57	56	100	100	100	100	100	100	100	82	82	82	82	82	82	82	82	83	80
33	UBA*59:01	58	58	58	58	58	58	58	59	58	58	56	61	61	61	61	61	61	60	57	57	57	57	57	57	57	57	57	57	57	57	56	100	100	100	100	100	100	100	82	82	82	82	82	82	82	82	83	80
34	UBA*48:01	58	58	58	58	58	58	58	59	58	58	56	61	61	61	61	61	61	60	57	57	57	57	57	57	57	57	57	57	57	57	56	100	100	100	100	100	100	100	82	82	82	82	82	82	82	82	83	80
35	UBA*06:03	58	58	58	58	58	58	58	59	58	58	56	61	61	61	61	61	61	60	57	57	57	57	57	57	57	57	57	57	57	57	56	100	100	100	100	100	100	100	82	82	82	82	82	82	82	82	83	80
36	UBA*06:01	58	58	58	58	58	58	58	59	58	58	56	61	61	61	61	61	61	60	57	57	57	57	57	57	57	57	57	57	57	57	56	100	100	100	100	100	100	100	82	82	82	82	82	82	82	82	83	80
37	UBA*06:02	59	59	59	59	59	58	58	59	58	58	55	60	60	60	60	60	60	60	58	58	58	57	57	57	57	57	57	57	57	57	56	100	100	100	100	100	100	100	82	82	82	82	82	82	82	82	83	80
38	UBA*07:01	59	59	59	59	59	58	58	59	58	58	55	60	60	60	60	60	60	60	58	58	58	57	57	57	57	57	57	57	57	57	56	100	100	100	100	100	100	100	82	82	82	82	82	82	82	82	83	80
39	UBA*14:01	65	65	65	65	65	64	65	66	64	64	60	68	68	68	68	68	68	67	58	58	58	58	58	58	58	58	58	58	58	58	57	82	82	82	82	82	82	82	100	100	100	100	100	100	100	100	96	88
40	UBA*16:01	65	65	65	65	65	64	65	66	64	64	60	68	68	68	68	68	68	67	58	58	58	58	58	58	58	58	58	58	58	58	57	82	82	82	82	82	82	82	100	100	100	100	100	100	100	100	96	88
41	UBA*64:01	65	65	65	65	65	64	65	66	64	64	60	68	68	68	68	68	68	67	58	58	58	58	58	58	58	58	58	58	58	58	57	82	82	82	82	82	82	82	100	100	100	100	100	100	100	100	96	88
42	UBA*51:01	65	65	65	65	65	64	65	66	64	64	60	68	68	68	68	68	68	67	58	58	58	58	58	58	58	58	58	58	58	58	57	82	82	82	82	82	82	82	100	100	100	100	100	100	100	100	96	88
43	UBA*26:03	65	65	65	65	65	64	65	66	64	64	60	68	68	68	68	68	68	67	58	58	58	58	58	58	58	58	58	58	58	58	57	82	82	82	82	82	82	82	100	100	100	100	100	100	100	100	96	88
44	UBA*26:02	65	65	65	65	65	64	65	66	64	64	60	68	68	68	68	68	68	67	58	58	58	58	58	58	58	58	58	58	58	58	57	82	82	82	82	82	82	82	100	100	100	100	100	100	100	100	96	88
45	UBA*26:01	65	65	65	65	65	64	65	66	64	64	60	68	68	68	68	68	68	67	58	58	58	58	58	58	58	58	58	58	58	58	57	82	82	82	82	82	82	82	100	100	100	100	100	100	100	100	96	88
46	UBA*17:01	64	64	64	64	64	64	65	65	63	63	59	67	67	67	67	67	67	67	58	58	58	57	57	57	57	57	57	57	57	57	57	82	82	82	82	82	82	82	100	100	100	100	100	100	100	100	95	88
47	UBA*57:01	62	62	62	62	62	62	62	63	62	62	59	66	66	66	66	66	66	65	59	59	59	58	58	58	58	58	58	58	58	58	57	83	83	83	83	83	83	83	96	96	96	96	96	96	96	95	100	86
48	UBA*15:01	62	62	62	62	62	61	62	62	61	61	57	65	65	65	65	65	65	64	57	57	57	56	56	56	56	56	56	56	56	56	55	80	80	80	80	80	80	80	88	88	88	88	88	88	88	88	86	100
49	UBA*50:01	62	62	62	62	62	61	62	62	61	61	57	65	65	65	65	65	65	64	57	57	57	56	56	56	56	56	56	56	56	56	55	80	80	80	80	80	80	80	88	88	88	88	88	88	88	88	86	100
50	UBA*09:01	66	66	66	66	66	66	67	68	68	68	66	66	66	66	66	66	66	65	58	58	58	58	58	58	58	58	58	58	58	58	57	60	60	60	60	60	61	61	61	61	61	61	61	61	61	61	60	58
51	UBA*04:01	65	65	65	65	65	65	65	64	65	65	64	69	69	69	69	69	69	69	61	61	61	61	61	61	61	61	61	61	61	61	61	61	61	61	61	61	61	61	63	63	63	63	63	63	63	62	61	60
52	UBA*11:01	66	66	66	66	66	65	66	64	65	65	65	70	70	70	70	70	70	69	60	60	60	61	61	61	61	61	61	61	61	61	60	60	60	60	60	60	60	60	62	62	62	62	62	62	62	62	60	59
53	UBA*67:01	65	65	65	65	65	65	65	64	65	65	64	69	69	69	69	69	69	69	61	61	61	61	61	61	61	61	61	61	61	61	61	61	61	61	61	61	61	61	63	63	63	63	63	63	63	62	61	60
54	UBA*04:03	65	65	65	65	65	65	65	64	65	65	64	69	69	69	69	69	69	69	61	61	61	61	61	61	61	61	61	61	61	61	61	61	61	61	61	61	61	61	63	63	63	63	63	63	63	62	61	60
55	UBA*47:01	65	65	65	65	65	65	65	64	65	65	64	69	69	69	69	69	69	69	61	61	61	61	61	61	61	61	61	61	61	61	61	61	61	61	61	61	61	61	63	63	63	63	63	63	63	62	61	60
56	UBA*37:01	65	65	65	65	65	65	65	64	65	65	64	69	69	69	69	69	69	69	61	61	61	61	61	61	61	61	61	61	61	61	61	61	61	61	61	61	61	61	63	63	63	63	63	63	63	62	61	60
57	UBA*28:01	65	65	65	65	65	65	65	64	65	65	64	69	69	69	69	69	69	69	61	61	61	61	61	61	61	61	61	61	61	61	61	61	61	61	61	61	61	61	63	63	63	63	63	63	63	62	61	60
58	UBA*21:01	65	65	65	65	65	65	65	64	65	65	64	69	69	69	69	69	69	69	61	61	61	61	61	61	61	61	61	61	61	61	61	61	61	61	61	61	61	61	63	63	63	63	63	63	63	62	61	60
59	UBA*11:02	65	65	65	65	65	65	65	64	65	65	64	69	69	69	69	69	69	69	61	61	61	61	61	61	61	61	61	61	61	61	61	61	61	61	61	61	61	61	63	63	63	63	63	63	63	62	61	60
60	UBA*13:01	65	65	65	65	65	65	65	64	65	65	64	69	69	69	69	69	69	69	61	61	61	61	61	61	61	61	61	61	61	61	61	61	61	61	61	61	61	61	63	63	63	63	63	63	63	62	61	60
61	UBA*04:02	64	64	64	64	64	64	65	63	64	64	64	69	69	69	69	69	69	68	61	61	61	61	61	61	61	61	61	61	61	61	61	60	60	60	60	60	60	60	62	62	62	62	62	62	62	62	60	59
62	UBA*22:01	66	66	66	66	66	66	67	65	66	66	66	69	69	69	69	69	69	69	61	61	61	61	61	61	61	61	61	61	61	61	61	61	61	61	61	61	61	61	63	63	63	63	63	63	63	63	61	61
63	UBA*68:01	66	66	66	66	66	66	67	65	66	66	66	69	69	69	69	69	69	69	61	61	61	61	61	61	61	61	61	61	61	61	61	61	61	61	61	61	61	61	63	63	63	63	63	63	63	63	61	61
64	UBA*71:01	66	66	66	66	66	66	67	65	66	66	66	69	69	69	69	69	69	69	61	61	61	61	61	61	61	61	61	61	61	61	61	61	61	61	61	61	61	61	63	63	63	63	63	63	63	63	61	61
65	UBA*22:02	66	66	66	66	66	66	67	65	66	66	65	69	69	69	69	69	69	68	61	61	61	61	61	61	61	61	61	61	61	61	61	61	61	61	61	61	61	61	63	63	63	63	63	63	63	63	61	60
66	UBA*70:01	65	65	65	65	65	65	65	65	66	66	63	68	68	68	68	68	68	68	58	58	58	59	59	59	59	59	59	59	59	59	58	62	62	62	62	62	62	62	63	63	63	63	63	63	63	62	61	59
67	UBA*42:01	68	68	68	68	68	68	69	67	69	69	67	70	70	70	70	70	70	70	61	61	61	62	62	62	62	62	62	62	62	62	61	60	60	60	60	60	59	59	64	64	64	64	64	64	64	64	62	61
68	UBA*56:01	68	68	68	68	68	68	69	67	69	69	67	70	70	70	70	70	70	70	61	61	61	62	62	62	62	62	62	62	62	62	61	60	60	60	60	60	59	59	64	64	64	64	64	64	64	64	62	61
69	UBA*41:01	68	68	68	68	68	68	69	67	69	69	67	70	70	70	70	70	70	70	61	61	61	62	62	62	62	62	62	62	62	62	61	60	60	60	60	60	59	59	64	64	64	64	64	64	64	64	62	61
70	UBA*27:01	68	68	68	68	68	68	68	67	69	69	68	70	70	70	70	70	70	69	63	63	63	63	63	63	63	63	63	63	63	63	63	60	60	60	60	60	59	59	64	64	64	64	64	64	64	63	62	62
71	UBA*35:02	68	68	68	68	68	68	68	67	69	69	68	70	70	70	70	70	70	69	63	63	63	63	63	63	63	63	63	63	63	63	63	60	60	60	60	60	59	59	64	64	64	64	64	64	64	63	62	62
72	UBA*40:03	68	68	68	68	68	68	68	67	69	69	68	70	70	70	70	70	70	69	63	63	63	63	63	63	63	63	63	63	63	63	63	60	60	60	60	60	59	59	64	64	64	64	64	64	64	63	62	62
73	UBA*46:02	68	68	68	68	68	68	68	67	69	69	68	70	70	70	70	70	70	69	63	63	63	63	63	63	63	63	63	63	63	63	63	60	60	60	60	60	59	59	64	64	64	64	64	64	64	63	62	62
74	UBA*29:01	66	66	66	66	66	66	67	66	68	68	67	69	69	69	69	69	69	69	63	63	63	63	63	63	63	63	63	63	63	63	63	59	59	59	59	59	59	59	63	63	63	63	63	63	63	62	61	61
75	UBA*54:01	68	68	68	68	68	68	69	67	70	70	68	70	70	70	70	70	70	70	63	63	63	64	64	64	64	64	64	64	64	64	63	60	60	60	60	60	60	60	64	64	64	64	64	64	64	63	62	61
76	UBA*19:01	68	68	68	68	68	68	68	67	69	69	67	70	70	70	70	70	70	69	63	63	63	63	63	63	63	63	63	63	63	63	63	59	59	59	59	59	60	60	63	63	63	63	63	63	63	63	62	60
77	UBA*19:02	68	68	68	68	68	68	69	67	70	70	68	70	70	70	70	70	70	70	63	63	63	64	64	64	64	64	64	64	64	64	63	60	60	60	60	60	60	60	64	64	64	64	64	64	64	63	62	61
78	UBA*18:03	68	68	68	68	68	68	69	67	70	70	68	70	70	70	70	70	70	70	63	63	63	64	64	64	64	64	64	64	64	64	63	60	60	60	60	60	60	60	64	64	64	64	64	64	64	63	62	61
79	UBA*34:02	67	67	67	67	67	67	67	66	68	68	67	71	71	71	71	71	71	70	62	62	62	63	63	63	63	63	63	63	63	63	63	60	60	60	60	60	59	59	64	64	64	64	64	64	64	63	62	61
80	UBA*45:01	67	67	67	67	67	67	67	66	68	68	67	71	71	71	71	71	71	70	62	62	62	63	63	63	63	63	63	63	63	63	63	60	60	60	60	60	59	59	64	64	64	64	64	64	64	63	62	61
81	UBA*34:01	68	68	68	68	68	68	68	67	69	69	67	70	70	70	70	70	70	70	63	63	63	63	63	63	63	63	63	63	63	63	63	60	60	60	60	60	60	60	64	64	64	64	64	64	64	64	63	61
82	UBA*40:02	68	68	68	68	68	68	68	67	69	69	67	70	70	70	70	70	70	70	63	63	63	63	63	63	63	63	63	63	63	63	63	60	60	60	60	60	60	60	64	64	64	64	64	64	64	64	63	61
83	UBA*18:01	68	68	68	68	68	68	68	67	69	69	67	70	70	70	70	70	70	70	63	63	63	63	63	63	63	63	63	63	63	63	63	60	60	60	60	60	60	60	64	64	64	64	64	64	64	64	63	61
84	UBA*43:01	68	68	68	68	68	68	68	67	69	69	67	70	70	70	70	70	70	70	63	63	63	63	63	63	63	63	63	63	63	63	63	60	60	60	60	60	60	60	64	64	64	64	64	64	64	64	63	61
85	UBA*05:01	68	68	68	68	68	68	68	67	69	69	67	70	70	70	70	70	70	70	63	63	63	63	63	63	63	63	63	63	63	63	63	60	60	60	60	60	60	60	64	64	64	64	64	64	64	64	63	61
86	UBA*01:01	68	68	68	68	68	68	68	67	69	69	67	70	70	70	70	70	70	70	63	63	63	63	63	63	63	63	63	63	63	63	63	60	60	60	60	60	60	60	64	64	64	64	64	64	64	64	63	61
87	UBA*44:01	68	68	68	68	68	68	68	67	69	69	67	70	70	70	70	70	70	70	63	63	63	63	63	63	63	63	63	63	63	63	63	60	60	60	60	60	60	60	64	64	64	64	64	64	64	64	63	61
88	UBA*53:01	68	68	68	68	68	68	68	67	69	69	67	70	70	70	70	70	70	70	63	63	63	63	63	63	63	63	63	63	63	63	63	60	60	60	60	60	60	60	64	64	64	64	64	64	64	64	63	61
89	UBA*18:02	68	68	68	68	68	68	68	67	69	69	67	70	70	70	70	70	70	70	62	62	62	63	63	63	63	63	63	63	63	63	63	60	60	60	60	60	61	61	65	65	65	65	65	65	65	64	63	61
90	UBA*35:01	67	67	67	67	67	67	67	66	68	68	67	70	70	70	70	70	70	70	62	62	62	63	63	63	63	63	63	63	63	63	63	61	61	61	61	61	60	60	64	64	64	64	64	64	64	64	62	62
91	UBA*39:01	67	67	67	67	67	67	67	66	68	68	67	70	70	70	70	70	70	70	62	62	62	63	63	63	63	63	63	63	63	63	63	61	61	61	61	61	60	60	64	64	64	64	64	64	64	64	62	62
92	UBA*40:01	67	67	67	67	67	67	67	66	68	68	67	70	70	70	70	70	70	70	62	62	62	63	63	63	63	63	63	63	63	63	63	61	61	61	61	61	60	60	64	64	64	64	64	64	64	64	62	62
93	UBA*46:01	67	67	67	67	67	67	67	66	68	68	67	70	70	70	70	70	70	70	62	62	62	63	63	63	63	63	63	63	63	63	63	61	61	61	61	61	60	60	64	64	64	64	64	64	64	64	62	62
94	UBA*10:01	54	54	54	54	54	53	54	53	52	52	50	54	54	54	54	54	54	54	47	47	47	48	48	48	48	48	48	48	48	48	47	51	51	51	51	51	51	51	57	57	57	57	57	57	57	57	55	54
95	UBA*69:01	53	53	53	53	53	53	53	52	53	53	50	54	54	54	54	54	54	54	46	46	46	47	47	47	47	47	47	47	47	47	46	51	51	51	51	51	51	51	56	56	56	56	56	56	56	56	54	53
96	UBA*52:01	52	52	52	52	52	52	53	52	51	51	48	55	55	55	55	55	55	55	47	47	47	47	47	47	47	47	47	47	47	48	47	50	50	50	50	50	50	50	57	57	57	57	57	57	57	56	55	53
97	UBA*66:01	52	52	52	52	52	52	53	52	51	51	48	55	55	55	55	55	55	55	47	47	47	47	47	47	47	47	47	47	47	48	47	50	50	50	50	50	50	50	57	57	57	57	57	57	57	56	55	53
98	UBA*76:01	51	51	51	51	51	52	51	52	53	53	53	57	57	57	57	57	57	57	54	54	54	55	55	55	55	55	55	55	55	54	54	49	49	49	49	49	48	48	53	53	53	53	53	53	53	53	52	50
99	UBA*77:01	51	51	51	51	51	52	51	52	53	53	53	57	57	57	57	57	57	57	54	54	54	55	55	55	55	55	55	55	55	54	54	49	49	49	49	49	48	48	53	53	53	53	53	53	53	53	52	50
100	UBA*74:02	51	51	51	51	51	52	51	52	53	53	53	57	57	57	57	57	57	57	54	54	54	55	55	55	55	55	55	55	55	54	54	49	49	49	49	49	48	48	53	53	53	53	53	53	53	53	52	50
101	UBA*33:02	51	51	51	51	51	52	51	52	53	53	53	57	57	57	57	57	57	57	55	55	55	55	55	55	55	55	55	55	55	55	55	48	48	48	48	48	48	48	53	53	53	53	53	53	53	53	52	50
102	UBA*73:01	52	52	52	52	52	52	52	53	54	54	54	57	57	57	57	57	57	57	56	56	56	56	56	56	56	56	56	56	56	56	55	51	51	51	51	51	51	51	55	55	55	55	55	55	55	55	55	52
103	UBA*74:01	52	52	52	52	52	52	52	53	54	54	54	57	57	57	57	57	57	57	56	56	56	56	56	56	56	56	56	56	56	56	55	51	51	51	51	51	51	51	55	55	55	55	55	55	55	55	55	52
104	UBA*33:01	52	52	52	52	52	52	52	53	54	54	54	57	57	57	57	57	57	57	55	55	55	56	56	56	56	56	56	56	56	55	55	52	52	52	52	52	51	51	55	55	55	55	55	55	55	55	55	52
[truncated: 56 more columns]

## Sheet: UBA a1 aa seqs
		Supplementary File 2:Percent identity MHC
Amino sequence identity matrix of UBA alpha 1 domain sequences from this study and those registered in the IPD-MHC database created by Clustal X2
		1	2	3	4	5	6	7	8	9	10	11	12	13	14	15	16	17	18	19	20	21	22	23	24	25	26	27	28	29	30	31	32	33	34	35	36	37	38	39	40	41	42	43	44	45	46	47	48
1	UBA*02:01	100	100	100	100	100	100	100	100	99	99	99	99	99	47	47	47	47	47	47	47	49	49	49	49	49	49	49	49	50	46	46	53	53	53	53	53	53	53	53	53	51	51	52	52	52	51	51	51
2	UBA*20:01	100	100	100	100	100	100	100	100	99	99	99	99	99	47	47	47	47	47	47	47	49	49	49	49	49	49	49	49	50	46	46	53	53	53	53	53	53	53	53	53	51	51	52	52	52	51	51	51
3	UBA*23:01	100	100	100	100	100	100	100	100	99	99	99	99	99	47	47	47	47	47	47	47	49	49	49	49	49	49	49	49	50	46	46	53	53	53	53	53	53	53	53	53	51	51	52	52	52	51	51	51
4	UBA*24:02	100	100	100	100	100	100	100	100	99	99	99	99	99	47	47	47	47	47	47	47	49	49	49	49	49	49	49	49	50	46	46	53	53	53	53	53	53	53	53	53	51	51	52	52	52	51	51	51
5	UBA*24:03	100	100	100	100	100	100	100	100	99	99	99	99	99	47	47	47	47	47	47	47	49	49	49	49	49	49	49	49	50	46	46	53	53	53	53	53	53	53	53	53	51	51	52	52	52	51	51	51
6	UBA*24:04	100	100	100	100	100	100	100	100	99	99	99	99	99	47	47	47	47	47	47	47	49	49	49	49	49	49	49	49	50	46	46	53	53	53	53	53	53	53	53	53	51	51	52	52	52	51	51	51
7	UBA*49:01	100	100	100	100	100	100	100	100	99	99	99	99	99	47	47	47	47	47	47	47	49	49	49	49	49	49	49	49	50	46	46	53	53	53	53	53	53	53	53	53	51	51	52	52	52	51	51	51
8	UBA*63:01	100	100	100	100	100	100	100	100	99	99	99	99	99	47	47	47	47	47	47	47	49	49	49	49	49	49	49	49	50	46	46	53	53	53	53	53	53	53	53	53	51	51	52	52	52	51	51	51
9	UBA*20:02	99	99	99	99	99	99	99	99	100	98	98	98	98	46	46	46	46	46	46	46	48	48	48	48	48	48	48	48	49	44	44	52	52	52	52	52	52	52	52	52	49	49	51	51	51	49	49	49
10	UBA*02:02	99	99	99	99	99	99	99	99	98	100	100	100	98	47	47	47	47	47	47	47	49	49	49	49	49	49	49	49	50	46	46	52	52	52	52	52	52	52	52	52	49	49	51	51	51	49	49	49
11	UBA*20:03	99	99	99	99	99	99	99	99	98	100	100	100	98	47	47	47	47	47	47	47	49	49	49	49	49	49	49	49	50	46	46	52	52	52	52	52	52	52	52	52	49	49	51	51	51	49	49	49
12	UBA*24:05	99	99	99	99	99	99	99	99	98	100	100	100	98	47	47	47	47	47	47	47	49	49	49	49	49	49	49	49	50	46	46	52	52	52	52	52	52	52	52	52	49	49	51	51	51	49	49	49
13	UBA*24:01	99	99	99	99	99	99	99	99	98	98	98	98	100	47	47	47	47	47	47	47	49	49	49	49	49	49	49	49	50	46	46	53	53	53	53	53	53	53	53	53	51	51	52	52	52	51	51	51
14	UBA*58:01	47	47	47	47	47	47	47	47	46	47	47	47	47	100	100	100	100	100	99	99	72	72	72	72	72	72	72	72	73	67	67	48	48	48	48	48	48	48	48	48	47	47	48	48	48	47	47	47
15	UBA*59:01	47	47	47	47	47	47	47	47	46	47	47	47	47	100	100	100	100	100	99	99	72	72	72	72	72	72	72	72	73	67	67	48	48	48	48	48	48	48	48	48	47	47	48	48	48	47	47	47
16	UBA*48:01	47	47	47	47	47	47	47	47	46	47	47	47	47	100	100	100	100	100	99	99	72	72	72	72	72	72	72	72	73	67	67	48	48	48	48	48	48	48	48	48	47	47	48	48	48	47	47	47
17	UBA*06:03	47	47	47	47	47	47	47	47	46	47	47	47	47	100	100	100	100	100	99	99	72	72	72	72	72	72	72	72	73	67	67	48	48	48	48	48	48	48	48	48	47	47	48	48	48	47	47	47
18	UBA*06:01	47	47	47	47	47	47	47	47	46	47	47	47	47	100	100	100	100	100	99	99	72	72	72	72	72	72	72	72	73	67	67	48	48	48	48	48	48	48	48	48	47	47	48	48	48	47	47	47
19	UBA*06:02	47	47	47	47	47	47	47	47	46	47	47	47	47	99	99	99	99	99	100	100	72	72	72	72	72	72	72	72	73	67	67	48	48	48	48	48	48	48	48	48	47	47	48	48	48	47	47	47
20	UBA*07:01_07:02	47	47	47	47	47	47	47	47	46	47	47	47	47	99	99	99	99	99	100	100	72	72	72	72	72	72	72	72	73	67	67	48	48	48	48	48	48	48	48	48	47	47	48	48	48	47	47	47
21	UBA*14:01	49	49	49	49	49	49	49	49	48	49	49	49	49	72	72	72	72	72	72	72	100	100	100	100	100	100	100	100	94	82	82	54	54	54	54	54	54	54	54	54	52	52	52	52	52	51	51	51
22	UBA*26:02	49	49	49	49	49	49	49	49	48	49	49	49	49	72	72	72	72	72	72	72	100	100	100	100	100	100	100	100	94	82	82	54	54	54	54	54	54	54	54	54	52	52	52	52	52	51	51	51
23	UBA*16:01	49	49	49	49	49	49	49	49	48	49	49	49	49	72	72	72	72	72	72	72	100	100	100	100	100	100	100	100	94	82	82	54	54	54	54	54	54	54	54	54	52	52	52	52	52	51	51	51
24	UBA*26:03	49	49	49	49	49	49	49	49	48	49	49	49	49	72	72	72	72	72	72	72	100	100	100	100	100	100	100	100	94	82	82	54	54	54	54	54	54	54	54	54	52	52	52	52	52	51	51	51
25	UBA*51:01	49	49	49	49	49	49	49	49	48	49	49	49	49	72	72	72	72	72	72	72	100	100	100	100	100	100	100	100	94	82	82	54	54	54	54	54	54	54	54	54	52	52	52	52	52	51	51	51
26	UBA*64:01	49	49	49	49	49	49	49	49	48	49	49	49	49	72	72	72	72	72	72	72	100	100	100	100	100	100	100	100	94	82	82	54	54	54	54	54	54	54	54	54	52	52	52	52	52	51	51	51
27	UBA*17:01	49	49	49	49	49	49	49	49	48	49	49	49	49	72	72	72	72	72	72	72	100	100	100	100	100	100	100	100	94	82	82	54	54	54	54	54	54	54	54	54	52	52	52	52	52	51	51	51
28	UBA*26:01	49	49	49	49	49	49	49	49	48	49	49	49	49	72	72	72	72	72	72	72	100	100	100	100	100	100	100	100	94	82	82	54	54	54	54	54	54	54	54	54	52	52	52	52	52	51	51	51
29	UBA*57:01	50	50	50	50	50	50	50	50	49	50	50	50	50	73	73	73	73	73	73	73	94	94	94	94	94	94	94	94	100	78	78	54	54	54	54	54	54	54	54	54	51	51	51	51	51	50	49	49
30	UBA*15:01	46	46	46	46	46	46	46	46	44	46	46	46	46	67	67	67	67	67	67	67	82	82	82	82	82	82	82	82	78	100	100	48	48	48	48	48	48	48	48	48	48	48	47	47	47	46	49	49
31	UBA*50:01	46	46	46	46	46	46	46	46	44	46	46	46	46	67	67	67	67	67	67	67	82	82	82	82	82	82	82	82	78	100	100	48	48	48	48	48	48	48	48	48	48	48	47	47	47	46	49	49
32	UBA*18:01	53	53	53	53	53	53	53	53	52	52	52	52	53	48	48	48	48	48	48	48	54	54	54	54	54	54	54	54	54	48	48	100	100	100	100	100	100	100	100	100	96	96	98	98	98	96	93	93
33	UBA*18:02	53	53	53	53	53	53	53	53	52	52	52	52	53	48	48	48	48	48	48	48	54	54	54	54	54	54	54	54	54	48	48	100	100	100	100	100	100	100	100	100	96	96	98	98	98	96	93	93
34	UBA*53:01	53	53	53	53	53	53	53	53	52	52	52	52	53	48	48	48	48	48	48	48	54	54	54	54	54	54	54	54	54	48	48	100	100	100	100	100	100	100	100	100	96	96	98	98	98	96	93	93
35	UBA*01:01	53	53	53	53	53	53	53	53	52	52	52	52	53	48	48	48	48	48	48	48	54	54	54	54	54	54	54	54	54	48	48	100	100	100	100	100	100	100	100	100	96	96	98	98	98	96	93	93
36	UBA*44:01	53	53	53	53	53	53	53	53	52	52	52	52	53	48	48	48	48	48	48	48	54	54	54	54	54	54	54	54	54	48	48	100	100	100	100	100	100	100	100	100	96	96	98	98	98	96	93	93
37	UBA*43:01	53	53	53	53	53	53	53	53	52	52	52	52	53	48	48	48	48	48	48	48	54	54	54	54	54	54	54	54	54	48	48	100	100	100	100	100	100	100	100	100	96	96	98	98	98	96	93	93
38	UBA*40:02	53	53	53	53	53	53	53	53	52	52	52	52	53	48	48	48	48	48	48	48	54	54	54	54	54	54	54	54	54	48	48	100	100	100	100	100	100	100	100	100	96	96	98	98	98	96	93	93
39	UBA*05:01	53	53	53	53	53	53	53	53	52	52	52	52	53	48	48	48	48	48	48	48	54	54	54	54	54	54	54	54	54	48	48	100	100	100	100	100	100	100	100	100	96	96	98	98	98	96	93	93
40	UBA*34:01	53	53	53	53	53	53	53	53	52	52	52	52	53	48	48	48	48	48	48	48	54	54	54	54	54	54	54	54	54	48	48	100	100	100	100	100	100	100	100	100	96	96	98	98	98	96	93	93
41	UBA*34:02	51	51	51	51	51	51	51	51	49	49	49	49	51	47	47	47	47	47	47	47	52	52	52	52	52	52	52	52	51	48	48	96	96	96	96	96	96	96	96	96	100	100	94	94	94	93	91	91
42	UBA*45:01	51	51	51	51	51	51	51	51	49	49	49	49	51	47	47	47	47	47	47	47	52	52	52	52	52	52	52	52	51	48	48	96	96	96	96	96	96	96	96	96	100	100	94	94	94	93	91	91
43	UBA*18:03	52	52	52	52	52	52	52	52	51	51	51	51	52	48	48	48	48	48	48	48	52	52	52	52	52	52	52	52	51	47	47	98	98	98	98	98	98	98	98	98	94	94	100	100	100	99	95	95
44	UBA*19:02	52	52	52	52	52	52	52	52	51	51	51	51	52	48	48	48	48	48	48	48	52	52	52	52	52	52	52	52	51	47	47	98	98	98	98	98	98	98	98	98	94	94	100	100	100	99	95	95
45	UBA*54:01	52	52	52	52	52	52	52	52	51	51	51	51	52	48	48	48	48	48	48	48	52	52	52	52	52	52	52	52	51	47	47	98	98	98	98	98	98	98	98	98	94	94	100	100	100	99	95	95
46	UBA*19:01	51	51	51	51	51	51	51	51	49	49	49	49	51	47	47	47	47	47	47	47	51	51	51	51	51	51	51	51	50	46	46	96	96	96	96	96	96	96	96	96	93	93	99	99	99	100	94	94
47	UBA*40:03	51	51	51	51	51	51	51	51	49	49	49	49	51	47	47	47	47	47	47	47	51	51	51	51	51	51	51	51	49	49	49	93	93	93	93	93	93	93	93	93	91	91	95	95	95	94	100	100
48	UBA*46:02	51	51	51	51	51	51	51	51	49	49	49	49	51	47	47	47	47	47	47	47	51	51	51	51	51	51	51	51	49	49	49	93	93	93	93	93	93	93	93	93	91	91	95	95	95	94	100	100
49	UBA*35:02	51	51	51	51	51	51	51	51	49	49	49	49	51	47	47	47	47	47	47	47	51	51	51	51	51	51	51	51	49	49	49	93	93	93	93	93	93	93	93	93	91	91	95	95	95	94	100	100
50	UBA*27:01	51	51	51	51	51	51	51	51	49	49	49	49	51	47	47	47	47	47	47	47	51	51	51	51	51	51	51	51	49	49	49	93	93	93	93	93	93	93	93	93	91	91	95	95	95	94	100	100
51	UBA*29:01	51	51	51	51	51	51	51	51	49	49	49	49	51	48	48	48	48	48	48	48	51	51	51	51	51	51	51	51	49	49	49	93	93	93	93	93	93	93	93	93	91	91	95	95	95	94	98	98
52	UBA*39:01	51	51	51	51	51	51	51	51	49	49	49	49	51	48	48	48	48	48	48	48	52	52	52	52	52	52	52	52	50	49	49	95	95	95	95	95	95	95	95	95	94	94	95	95	95	94	98	98
53	UBA*40:01	51	51	51	51	51	51	51	51	49	49	49	49	51	48	48	48	48	48	48	48	52	52	52	52	52	52	52	52	50	49	49	95	95	95	95	95	95	95	95	95	94	94	95	95	95	94	98	98
54	UBA*35:01	51	51	51	51	51	51	51	51	49	49	49	49	51	48	48	48	48	48	48	48	52	52	52	52	52	52	52	52	50	49	49	95	95	95	95	95	95	95	95	95	94	94	95	95	95	94	98	98
55	UBA*46:01	51	51	51	51	51	51	51	51	49	49	49	49	51	48	48	48	48	48	48	48	52	52	52	52	52	52	52	52	50	49	49	95	95	95	95	95	95	95	95	95	94	94	95	95	95	94	98	98
56	UBA*41:01	48	48	48	48	48	48	48	48	47	47	47	47	48	46	46	46	46	46	46	46	52	52	52	52	52	52	52	52	49	48	48	86	86	86	86	86	86	86	86	86	88	88	89	89	89	88	93	93
57	UBA*42:01	48	48	48	48	48	48	48	48	47	47	47	47	48	46	46	46	46	46	46	46	52	52	52	52	52	52	52	52	49	48	48	86	86	86	86	86	86	86	86	86	88	88	89	89	89	88	93	93
58	UBA*56:01	48	48	48	48	48	48	48	48	47	47	47	47	48	46	46	46	46	46	46	46	52	52	52	52	52	52	52	52	49	48	48	86	86	86	86	86	86	86	86	86	88	88	89	89	89	88	93	93
59	UBA*21:01	47	47	47	47	47	47	47	47	46	46	46	46	47	52	52	52	52	52	52	52	53	53	53	53	53	53	53	53	51	48	48	85	85	85	85	85	85	85	85	85	86	86	84	84	84	83	81	81
60	UBA*28:01	47	47	47	47	47	47	47	47	46	46	46	46	47	52	52	52	52	52	52	52	53	53	53	53	53	53	53	53	51	48	48	85	85	85	85	85	85	85	85	85	86	86	84	84	84	83	81	81
61	UBA*37:01	47	47	47	47	47	47	47	47	46	46	46	46	47	52	52	52	52	52	52	52	53	53	53	53	53	53	53	53	51	48	48	85	85	85	85	85	85	85	85	85	86	86	84	84	84	83	81	81
62	UBA*13:01	47	47	47	47	47	47	47	47	46	46	46	46	47	52	52	52	52	52	52	52	53	53	53	53	53	53	53	53	51	48	48	85	85	85	85	85	85	85	85	85	86	86	84	84	84	83	81	81
63	UBA*11:02	47	47	47	47	47	47	47	47	46	46	46	46	47	52	52	52	52	52	52	52	53	53	53	53	53	53	53	53	51	48	48	85	85	85	85	85	85	85	85	85	86	86	84	84	84	83	81	81
64	UBA*11:01	47	47	47	47	47	47	47	47	46	46	46	46	47	52	52	52	52	52	52	52	53	53	53	53	53	53	53	53	51	48	48	85	85	85	85	85	85	85	85	85	86	86	84	84	84	83	81	81
65	UBA*04:01	47	47	47	47	47	47	47	47	46	46	46	46	47	52	52	52	52	52	52	52	53	53	53	53	53	53	53	53	51	48	48	85	85	85	85	85	85	85	85	85	86	86	84	84	84	83	81	81
66	UBA*04:03	47	47	47	47	47	47	47	47	46	46	46	46	47	52	52	52	52	52	52	52	53	53	53	53	53	53	53	53	51	48	48	85	85	85	85	85	85	85	85	85	86	86	84	84	84	83	81	81
67	UBA*47:01	47	47	47	47	47	47	47	47	46	46	46	46	47	52	52	52	52	52	52	52	53	53	53	53	53	53	53	53	51	48	48	85	85	85	85	85	85	85	85	85	86	86	84	84	84	83	81	81
68	UBA*67:01	47	47	47	47	47	47	47	47	46	46	46	46	47	52	52	52	52	52	52	52	53	53	53	53	53	53	53	53	51	48	48	85	85	85	85	85	85	85	85	85	86	86	84	84	84	83	81	81
69	UBA*04:02	47	47	47	47	47	47	47	47	46	46	46	46	47	49	49	49	49	49	49	49	51	51	51	51	51	51	51	51	49	46	46	84	84	84	84	84	84	84	84	84	85	85	83	83	83	81	80	80
70	UBA*22:01	48	48	48	48	48	48	48	48	47	47	47	47	48	52	52	52	52	52	52	52	53	53	53	53	53	53	53	53	51	49	49	85	85	85	85	85	85	85	85	85	83	83	88	88	88	86	86	86
71	UBA*71:01	48	48	48	48	48	48	48	48	47	47	47	47	48	52	52	52	52	52	52	52	53	53	53	53	53	53	53	53	51	49	49	85	85	85	85	85	85	85	85	85	83	83	88	88	88	86	86	86
72	UBA*68:01	48	48	48	48	48	48	48	48	47	47	47	47	48	52	52	52	52	52	52	52	53	53	53	53	53	53	53	53	51	49	49	85	85	85	85	85	85	85	85	85	83	83	88	88	88	86	86	86
73	UBA*22:02	47	47	47	47	47	47	47	47	46	46	46	46	47	51	51	51	51	51	51	51	52	52	52	52	52	52	52	52	50	48	48	84	84	84	84	84	84	84	84	84	81	81	86	86	86	85	85	85
74	UBA*70:01	44	44	44	44	44	44	44	44	43	43	43	43	44	48	48	48	48	48	48	48	52	52	52	52	52	52	52	52	50	47	47	79	79	79	79	79	79	79	79	79	79	79	79	79	79	78	78	78
75	UBA*03:01	54	54	54	54	54	54	54	54	53	53	53	53	54	51	51	51	51	51	51	51	54	54	54	54	54	54	54	54	55	52	52	57	57	57	57	57	57	57	57	57	54	54	57	57	57	56	54	54
76	UBA*03:02	54	54	54	54	54	54	54	54	53	53	53	53	54	51	51	51	51	51	51	51	54	54	54	54	54	54	54	54	55	52	52	57	57	57	57	57	57	57	57	57	54	54	57	57	57	56	54	54
77	UBA*12:01	54	54	54	54	54	54	54	54	53	53	53	53	54	51	51	51	51	51	51	51	54	54	54	54	54	54	54	54	55	52	52	57	57	57	57	57	57	57	57	57	54	54	57	57	57	56	54	54
78	UBA*36:01	54	54	54	54	54	54	54	54	53	53	53	53	54	51	51	51	51	51	51	51	54	54	54	54	54	54	54	54	55	52	52	57	57	57	57	57	57	57	57	57	54	54	57	57	57	56	54	54
79	UBA*36:02	54	54	54	54	54	54	54	54	53	53	53	53	54	51	51	51	51	51	51	51	54	54	54	54	54	54	54	54	55	52	52	57	57	57	57	57	57	57	57	57	54	54	57	57	57	56	54	54
80	UBA*38:01	54	54	54	54	54	54	54	54	53	53	53	53	54	51	51	51	51	51	51	51	54	54	54	54	54	54	54	54	55	52	52	57	57	57	57	57	57	57	57	57	54	54	57	57	57	56	54	54
81	UBA*61:01	54	54	54	54	54	54	54	54	53	53	53	53	54	52	52	52	52	52	52	52	57	57	57	57	57	57	57	57	58	52	52	56	56	56	56	56	56	56	56	56	53	53	56	56	56	54	53	53
82	UBA*60:01	60	60	60	60	60	60	60	60	59	59	59	59	60	51	51	51	51	51	51	51	54	54	54	54	54	54	54	54	54	51	51	59	59	59	59	59	59	59	59	59	57	57	59	59	59	58	57	57
83	UBA*62:01	60	60	60	60	60	60	60	60	59	59	59	59	60	51	51	51	51	51	51	51	54	54	54	54	54	54	54	54	54	51	51	59	59	59	59	59	59	59	59	59	57	57	59	59	59	58	57	57
84	UBA*72:01	56	56	56	56	56	56	56	56	54	54	54	54	56	47	47	47	47	47	47	47	51	51	51	51	51	51	51	51	50	49	49	57	57	57	57	57	57	57	57	57	56	56	56	56	56	54	54	54
85	UBA*08:01	57	57	57	57	57	57	57	57	56	56	56	56	57	52	52	52	52	52	52	52	62	62	62	62	62	62	62	62	63	57	57	63	63	63	63	63	63	63	63	63	63	63	63	63	63	62	63	63
86	UBA*25:01	57	57	57	57	57	57	57	57	56	56	56	56	57	52	52	52	52	52	52	52	62	62	62	62	62	62	62	62	63	57	57	63	63	63	63	63	63	63	63	63	63	63	63	63	63	62	63	63
87	UBA*31:01	57	57	57	57	57	57	57	57	56	56	56	56	57	52	52	52	52	52	52	52	62	62	62	62	62	62	62	62	63	57	57	63	63	63	63	63	63	63	63	63	63	63	63	63	63	62	63	63
88	UBA*32:01	57	57	57	57	57	57	57	57	56	56	56	56	57	52	52	52	52	52	52	52	62	62	62	62	62	62	62	62	63	57	57	63	63	63	63	63	63	63	63	63	63	63	63	63	63	62	63	63
89	UBA*55:01	57	57	57	57	57	57	57	57	56	56	56	56	57	52	52	52	52	52	52	52	62	62	62	62	62	62	62	62	63	57	57	63	63	63	63	63	63	63	63	63	63	63	63	63	63	62	63	63
90	UBA*65:01	57	57	57	57	57	57	57	57	56	56	56	56	57	52	52	52	52	52	52	52	62	62	62	62	62	62	62	62	63	57	57	63	63	63	63	63	63	63	63	63	63	63	63	63	63	62	63	63
91	UBA*30:01	56	56	56	56	56	56	56	56	54	54	54	54	56	51	51	51	51	51	51	51	60	60	60	60	60	60	60	60	61	56	56	62	62	62	62	62	62	62	62	62	62	62	62	62	62	60	62	62
92	UBA*09:01	53	53	53	53	53	53	53	53	52	52	52	52	53	51	51	51	51	51	51	51	49	49	49	49	49	49	49	49	49	46	46	53	53	53	53	53	53	53	53	53	49	49	53	53	53	52	52	52
93	UBA*33:01	44	44	44	44	44	44	44	44	44	42	42	42	44	35	35	35	35	35	35	35	41	41	41	41	41	41	41	41	40	44	44	50	50	50	50	50	50	50	50	50	50	50	50	50	50	50	51	51
94	UBA*74:02	44	44	44	44	44	44	44	44	44	42	42	42	44	35	35	35	35	35	35	35	41	41	41	41	41	41	41	41	40	44	44	50	50	50	50	50	50	50	50	50	50	50	50	50	50	50	51	51
95	UBA*75:01	44	44	44	44	44	44	44	44	44	42	42	42	44	35	35	35	35	35	35	35	41	41	41	41	41	41	41	41	40	44	44	50	50	50	50	50	50	50	50	50	50	50	50	50	50	50	51	51
96	UBA*76:01	44	44	44	44	44	44	44	44	44	42	42	42	44	35	35	35	35	35	35	35	41	41	41	41	41	41	41	41	40	44	44	50	50	50	50	50	50	50	50	50	50	50	50	50	50	50	51	51
97	UBA*77:01	44	44	44	44	44	44	44	44	44	42	42	42	44	35	35	35	35	35	35	35	41	41	41	41	41	41	41	41	40	44	44	50	50	50	50	50	50	50	50	50	50	50	50	50	50	50	51	51
98	UBA*74:01	44	44	44	44	44	44	44	44	44	42	42	42	44	35	35	35	35	35	35	35	41	41	41	41	41	41	41	41	40	44	44	50	50	50	50	50	50	50	50	50	50	50	50	50	50	50	51	51
99	UBA*33:02	44	44	44	44	44	44	44	44	44	42	42	42	44	35	35	35	35	35	35	35	41	41	41	41	41	41	41	41	40	44	44	50	50	50	50	50	50	50	50	50	50	50	50	50	50	50	51	51
100	UBA*73:01	44	44	44	44	44	44	44	44	44	42	42	42	44	35	35	35	35	35	35	35	41	41	41	41	41	41	41	41	40	44	44	50	50	50	50	50	50	50	50	50	50	50	50	50	50	50	51	51
101	UBA*10:01	32	32	32	32	32	32	32	32	31	31	31	31	32	32	32	32	32	32	32	32	40	40	40	40	40	40	40	40	40	36	36	40	40	40	40	40	40	40	40	40	38	38	40	40	40	38	38	38
102	UBA*69:01	31	31	31	31	31	31	31	31	30	30	30	30	31	33	33	33	33	33	33	33	38	38	38	38	38	38	38	38	38	36	36	40	40	40	40	40	40	40	40	40	38	38	41	41	41	40	40	40
103	UBA*52:01	31	31	31	31	31	31	31	31	30	30	30	30	31	32	32	32	32	32	32	32	38	38	38	38	38	38	38	38	39	33	33	40	40	40	40	40	40	40	40	40	38	38	41	41	41	40	40	40
104	UBA*66:01	31	31	31	31	31	31	31	31	30	30	30	30	31	32	32	32	32	32	32	32	38	38	38	38	38	38	38	38	39	33	33	40	40	40	40	40	40	40	40	40	38	38	41	41	41	40	40	40
[truncated: 56 more columns]

## Sheet: DAB_nt seq ID
				Supplementary File 2:Percent identity MHC
Nucleotide sequence Identity matrix of DAB sequences from this study and those registered in the IPD-MHC database created by ClustalX2
The sequences were cut to identical size before comparison.
	1	2	3	4	5	6	7	8	9	10	11	12	13	14	15	16	17	18	19	20	21	22	23	24	25	26	27	28	29	30	31	32	33	34	35	36	37	38	39	40	41	42	43	44	45	46	47	48	49
DAB*01:01	100	100	93	93	93	89	94	94	96	93	93	93	93	93	95	94	95	95	89	89	92	92	92	88	88	89	89	88	90	91	91	91	89	89	89	92	92	92	91	91	94	93	94	93	92	96	94	90	89
DAB*01:02	100	100	92	93	93	90	94	94	95	92	93	93	92	93	95	94	94	94	89	89	92	92	92	89	89	89	90	88	90	91	91	92	89	89	90	92	92	91	90	90	94	92	93	93	92	95	94	89	89
DAB*15:02	93	92	100	100	99	94	95	94	94	94	95	96	95	96	94	97	97	98	95	94	98	96	96	94	94	94	94	95	94	93	93	92	95	94	94	95	95	96	97	96	95	94	96	96	97	97	93	88	90
DAB*15:03	93	93	100	100	99	94	95	95	94	95	95	95	95	96	93	97	98	98	94	94	97	95	96	94	94	94	94	94	94	93	92	92	95	94	94	95	94	96	96	96	94	93	96	96	97	98	93	88	90
DAB*15:01	93	93	99	99	100	95	96	96	95	96	96	96	96	95	94	96	97	98	95	95	97	96	95	95	94	94	94	94	93	94	93	92	96	95	94	95	94	96	96	96	95	94	96	96	96	98	94	87	90
DAB*29:01	89	90	94	94	95	100	93	92	92	92	93	93	93	93	92	93	92	93	92	92	93	94	92	92	92	91	91	90	89	90	91	89	92	92	91	92	92	92	92	94	92	90	93	92	92	93	91	87	89
DAB*02:01	94	94	95	95	96	93	100	100	98	97	98	98	96	96	96	98	98	97	94	94	96	96	95	92	92	92	92	90	91	91	90	91	92	92	92	94	93	94	93	94	95	93	96	95	94	95	91	87	88
DAB*02:02	94	94	94	95	96	92	100	100	98	97	97	97	96	96	96	98	97	96	93	94	96	96	95	92	92	92	92	90	92	91	91	92	92	92	92	93	93	93	92	93	94	92	95	95	94	94	91	87	88
DAB*07:01	96	95	94	94	95	92	98	98	100	96	97	97	96	95	97	97	97	96	93	93	95	95	94	91	91	90	91	89	90	92	92	92	91	90	91	94	93	93	92	92	96	94	96	95	93	96	92	87	87
DAB*17:02	93	92	94	95	96	92	97	97	96	100	100	99	98	97	96	98	97	96	93	93	95	95	94	91	91	90	90	89	90	89	89	90	91	90	92	92	92	93	92	92	93	91	94	94	93	93	90	87	87
DAB*17:03	93	93	95	95	96	93	98	97	97	100	100	99	98	98	96	98	98	97	94	93	96	95	94	92	91	91	90	90	90	90	89	90	92	91	92	93	92	94	92	93	94	92	95	94	94	94	90	87	87
DAB*17:01	93	93	96	95	96	93	98	97	97	99	99	100	98	98	96	98	98	97	94	94	96	96	95	92	92	92	91	90	91	90	90	91	92	92	93	94	93	94	93	94	94	92	95	94	94	94	91	88	88
DAB*25:01	93	92	95	95	96	93	96	96	96	98	98	98	100	99	98	97	96	96	93	93	95	96	95	92	92	92	91	90	91	90	90	91	92	92	93	93	93	93	92	93	95	92	95	95	94	93	90	87	87
DAB*28:01	93	93	96	96	95	93	96	96	95	97	98	98	99	100	97	98	98	98	93	92	96	95	96	92	92	92	92	92	92	90	90	90	92	91	92	94	93	94	94	93	94	92	96	95	95	94	90	87	88
DAB*26:01	95	95	94	93	94	92	96	96	97	96	96	96	98	97	100	95	95	95	92	92	94	94	94	91	91	90	91	89	91	93	92	93	91	90	91	93	93	92	91	92	97	94	95	95	93	96	92	87	86
DAB*09:01_L	94	94	97	97	96	93	98	98	97	98	98	98	97	98	95	100	100	99	94	94	97	96	96	92	92	92	92	92	92	90	90	90	92	91	92	94	94	96	94	93	94	92	96	96	96	95	90	88	89
DAB*09:02	95	94	97	98	97	92	98	97	97	97	98	98	96	98	95	100	100	99	94	93	96	95	96	92	91	92	91	92	93	90	90	91	92	92	93	94	94	96	94	94	94	92	96	95	96	95	91	88	88
DAB*16:01	95	94	98	98	98	93	97	96	96	96	97	97	96	98	95	99	99	100	93	92	96	95	96	92	92	92	92	93	94	91	91	92	93	92	94	95	95	97	95	94	94	93	96	96	97	96	92	88	89
DAB*08:01	89	89	95	94	95	92	94	93	93	93	94	94	93	93	92	94	94	93	100	100	96	95	94	95	94	93	93	92	90	91	92	90	93	93	93	94	94	94	95	96	92	95	92	92	92	93	93	89	91
DAB*08:02	89	89	94	94	95	92	94	94	93	93	93	94	93	92	92	94	93	92	100	100	97	96	94	94	95	94	93	92	91	91	92	90	93	94	92	94	93	94	95	97	92	95	92	92	92	93	93	89	92
DAB*05:01	92	92	98	97	97	93	96	96	95	95	96	96	95	96	94	97	96	96	96	97	100	97	97	94	95	95	94	92	92	92	92	91	94	94	92	94	93	94	95	95	94	92	95	95	96	96	92	87	90
DAB*12:01	92	92	96	95	96	94	96	96	95	95	95	96	96	95	94	96	95	95	95	96	97	100	98	94	94	93	92	90	90	91	91	90	92	93	92	92	92	92	94	95	93	91	93	93	95	94	91	87	89
DAB*12:02	92	92	96	96	95	92	95	95	94	94	94	95	95	96	94	96	96	96	94	94	97	98	100	92	93	93	92	92	91	90	90	89	92	92	90	92	92	93	95	94	92	90	93	93	96	94	90	88	89
DAB*03:01	88	89	94	94	95	92	92	92	91	91	92	92	92	92	91	92	92	92	95	94	94	94	92	100	100	98	98	96	96	96	97	95	98	98	98	92	92	92	93	94	92	91	92	92	92	92	91	85	89
DAB*03:02	88	89	94	94	94	92	92	92	91	91	91	92	92	92	91	92	91	92	94	95	95	94	93	100	100	99	98	96	96	96	97	95	98	99	98	92	91	92	93	95	92	91	92	92	92	92	91	85	89
DAB*03:03	89	89	94	94	94	91	92	92	90	90	91	92	92	92	90	92	92	92	93	94	95	93	93	98	99	100	98	97	97	96	96	96	98	98	96	93	92	92	94	94	92	91	92	93	92	93	90	85	89
DAB*19:01	89	90	94	94	94	91	92	92	91	90	90	91	91	92	91	92	91	92	93	93	94	92	92	98	98	98	100	96	96	97	96	96	97	97	96	92	92	92	93	93	92	92	93	92	92	94	91	85	89
DAB*06:01	88	88	95	94	94	90	90	90	89	89	90	90	90	92	89	92	92	93	92	92	92	90	92	96	96	97	96	100	98	96	96	96	98	97	97	93	93	93	95	93	91	92	92	92	93	92	90	86	88
DAB*27:01	90	90	94	94	93	89	91	92	90	90	90	91	91	92	91	92	93	94	90	91	92	90	91	96	96	97	96	98	100	96	96	98	97	97	98	93	93	93	93	92	93	93	93	93	94	92	90	85	87
DAB*13:02	91	91	93	93	94	90	91	91	92	89	90	90	90	90	93	90	90	91	91	91	92	91	90	96	96	96	97	96	96	100	100	99	98	98	97	92	92	91	92	93	95	95	93	92	92	95	93	85	87
DAB*13:03	91	91	93	92	93	91	90	91	92	89	89	90	90	90	92	90	90	91	92	92	92	91	90	97	97	96	96	96	96	100	100	98	98	98	97	92	92	91	92	93	94	94	92	92	91	95	93	85	87
DAB*13:01	91	92	92	92	92	89	91	92	92	90	90	91	91	90	93	90	91	92	90	90	91	90	89	95	95	96	96	96	98	99	98	100	97	96	97	94	93	91	91	92	95	95	93	94	92	94	92	84	86
DAB*22:01	89	89	95	95	96	92	92	92	91	91	92	92	92	92	91	92	92	93	93	93	94	92	92	98	98	98	97	98	97	98	98	97	100	99	99	93	92	93	94	94	93	93	93	93	93	93	92	85	89
DAB*22:03	89	89	94	94	95	92	92	92	90	90	91	92	92	91	90	91	92	92	93	94	94	93	92	98	99	98	97	97	97	98	98	96	99	100	99	92	92	92	94	95	92	92	92	92	93	93	91	85	89
DAB*22:02	89	90	94	94	94	91	92	92	91	92	92	93	93	92	91	92	93	94	93	92	92	92	90	98	98	96	96	97	98	97	97	97	99	99	100	93	93	93	92	94	93	93	94	93	94	92	90	84	87
DAB*23:01	92	92	95	95	95	92	94	93	94	92	93	94	93	94	93	94	94	95	94	94	94	92	92	92	92	93	92	93	93	92	92	94	93	92	93	100	100	98	97	97	94	96	95	96	94	95	96	88	90
DAB*23:02	92	92	95	94	94	92	93	93	93	92	92	93	93	93	93	94	94	95	94	93	93	92	92	92	91	92	92	93	93	92	92	93	92	92	93	100	100	97	96	96	94	96	95	95	94	94	95	87	90
DAB*10:01	92	91	96	96	96	92	94	93	93	93	94	94	93	94	92	96	96	97	94	94	94	92	93	92	92	92	92	93	93	91	91	91	93	92	93	98	97	100	98	97	92	94	94	94	95	94	94	88	91
DAB*11:01	91	90	97	96	96	92	93	92	92	92	92	93	92	94	91	94	94	95	95	95	95	94	95	93	93	94	93	95	93	92	92	91	94	94	92	97	96	98	100	98	92	94	93	92	95	94	95	89	92
DAB*11:02	91	90	96	96	96	94	94	93	92	92	93	94	93	93	92	93	94	94	96	97	95	95	94	94	95	94	93	93	92	93	93	92	94	95	94	97	96	97	98	100	93	95	93	92	94	94	96	88	92
DAB*04:01	94	94	95	94	95	92	95	94	96	93	94	94	95	94	97	94	94	94	92	92	94	93	92	92	92	92	92	91	93	95	94	95	93	92	93	94	94	92	92	93	100	96	98	98	96	97	93	86	87
DAB*21:01	93	92	94	93	94	90	93	92	94	91	92	92	92	92	94	92	92	93	95	95	92	91	90	91	91	91	92	92	93	95	94	95	93	92	93	96	96	94	94	95	96	100	94	94	94	96	95	89	90
DAB*20:01	94	93	96	96	96	93	96	95	96	94	95	95	95	96	95	96	96	96	92	92	95	93	93	92	92	92	93	92	93	93	92	93	93	92	94	95	95	94	93	93	98	94	100	100	96	96	92	87	88
DAB*20:02	93	93	96	96	96	92	95	95	95	94	94	94	95	95	95	96	95	96	92	92	95	93	93	92	92	93	92	92	93	92	92	94	93	92	93	96	95	94	92	92	98	94	100	100	96	96	91	86	88
DAB*24:01	92	92	97	97	96	92	94	94	93	93	94	94	94	95	93	96	96	97	92	92	96	95	96	92	92	92	92	93	94	92	91	92	93	93	94	94	94	95	95	94	96	94	96	96	100	95	91	86	89
DAB*14:01	96	95	97	98	98	93	95	94	96	93	94	94	93	94	96	95	95	96	93	93	96	94	94	92	92	93	94	92	92	95	95	94	93	93	92	95	94	94	94	94	97	96	96	96	95	100	95	87	89
DAB*18:01	94	94	93	93	94	91	91	91	92	90	90	91	90	90	92	90	91	92	93	93	92	91	90	91	91	90	91	90	90	93	93	92	92	91	90	96	95	94	95	96	93	95	92	91	91	95	100	90	91
DAB*30:01	90	89	88	88	87	87	87	87	87	87	87	88	87	87	87	88	88	88	89	89	87	87	88	85	85	85	85	86	85	85	85	84	85	85	84	88	87	88	89	88	86	89	87	86	86	87	90	100	91
DAB*31:01	89	89	90	90	90	89	88	88	87	87	87	88	87	88	86	89	88	89	91	92	90	89	89	89	89	89	89	88	87	87	87	86	89	89	87	90	90	91	92	92	87	90	88	88	89	89	91	91	100

## Sheet: DAA_nt ID
			Supplementary File 2: Percent identity MHC
Nucleotide sequence Identity matrix of DAA sequences from this study and those registered in the IPD-MHC database created by ClustalX2
The short sequences of DAA*03:03:02, DAA*03:04, DAA*03:05, DAA*12:02 were omitted.
The remaining sequences were cut to identical size before comparison.
	1	2	3	4	5	6	7	8	9	10	11	12	13	14	15	16	17	18	19	20	21	22	23	24	25	26	27	28	29	30	31	32
DAA*02:01	100	99	98	98	98	97	97	98	96	96	96	96	96	95	96	97	97	97	97	97	97	97	97	95	94	94	96	95	93	94	95	94
DAA*04:01	99	100	98	98	98	97	97	98	95	95	96	97	97	95	95	96	96	96	97	97	96	97	97	96	94	94	95	95	94	93	95	94
DAA*09:01	98	98	100	100	100	98	97	98	97	97	97	96	96	96	97	97	96	97	97	97	96	97	97	95	94	93	96	95	92	92	94	94
DAA*09:02	98	98	100	100	100	97	97	98	96	96	97	96	96	96	96	97	96	96	97	96	96	96	97	95	94	93	96	95	92	92	94	94
DAA*09:03	98	98	100	100	100	97	97	98	97	96	97	96	96	97	97	97	96	97	97	97	96	97	98	95	94	93	96	95	92	92	94	94
DAA*06:01	97	97	98	97	97	100	98	99	97	97	98	96	96	95	96	95	95	96	96	96	96	97	96	94	96	95	98	94	93	92	94	94
DAA*12:01	97	97	97	97	97	98	100	97	97	97	97	95	95	96	96	95	95	96	96	96	96	96	95	94	95	95	97	95	92	92	94	95
DAA*13:01	98	98	98	98	98	99	97	100	96	96	96	97	97	96	96	96	95	97	97	97	96	97	97	95	95	94	96	95	94	93	94	94
DAA*03:02	96	95	97	96	97	97	97	96	100	100	100	96	96	97	97	97	96	97	97	97	97	97	98	95	96	96	96	94	92	92	92	93
DAA*03:03:01	96	95	97	96	96	97	97	96	100	100	100	96	96	97	97	97	96	97	97	96	97	96	97	95	96	96	96	94	92	92	93	93
DAA*03:01	96	96	97	97	97	98	97	96	100	100	100	96	96	97	97	97	96	97	97	97	97	97	98	95	96	96	97	94	92	92	93	93
DAA*01:01	96	97	96	96	96	96	95	97	96	96	96	100	100	98	98	98	98	98	97	98	97	98	97	95	94	94	95	94	94	93	94	92
DAA*01:02	96	97	96	96	96	96	95	97	96	96	96	100	100	98	98	98	98	98	97	98	97	98	97	95	94	94	95	94	94	93	94	92
DAA*07:01	95	95	96	96	97	95	96	96	97	97	97	98	98	100	100	98	97	97	97	97	96	97	96	94	94	94	95	94	92	92	93	93
DAA*07:02	96	95	97	96	97	96	96	96	97	97	97	98	98	100	100	98	97	97	97	97	97	97	96	94	94	95	96	94	92	93	93	93
DAA*08:01	97	96	97	97	97	95	95	96	97	97	97	98	98	98	98	100	99	97	97	97	97	97	98	96	93	95	95	94	92	93	93	92
DAA*08:02	97	96	96	96	96	95	95	95	96	96	96	98	98	97	97	99	100	96	96	97	97	96	97	96	94	95	95	94	92	93	93	92
DAA*10:01	97	96	97	96	97	96	96	97	97	97	97	98	98	97	97	97	96	100	99	99	99	99	98	96	96	96	96	95	94	94	95	93
DAA*11:01	97	97	97	97	97	96	96	97	97	97	97	97	97	97	97	97	96	99	100	99	98	99	99	96	95	95	96	95	95	94	95	93
DAA*11:02	97	97	97	96	97	96	96	97	97	96	97	98	98	97	97	97	97	99	99	100	99	99	98	97	96	96	97	95	95	95	95	94
DAA*14:01	97	96	96	96	96	96	96	96	97	97	97	97	97	96	97	97	97	99	98	99	100	98	97	96	95	96	96	96	94	95	94	93
DAA*05:02	97	97	97	96	97	97	96	97	97	96	97	98	98	97	97	97	96	99	99	99	98	100	99	96	96	96	96	94	95	94	94	93
DAA*05:01	97	97	97	97	98	96	95	97	98	97	98	97	97	96	96	98	97	98	99	98	97	99	100	97	95	95	95	94	94	93	94	93
DAA*21:01	95	96	95	95	95	94	94	95	95	95	95	95	95	94	94	96	96	96	96	97	96	96	97	100	94	96	95	95	95	95	95	93
DAA*16:01	94	94	94	94	94	96	95	95	96	96	96	94	94	94	94	93	94	96	95	96	95	96	95	94	100	96	96	94	94	94	93	94
DAA*22:01	94	94	93	93	93	95	95	94	96	96	96	94	94	94	95	95	95	96	95	96	96	96	95	96	96	100	96	95	92	93	93	92
DAA*23:01	96	95	96	96	96	98	97	96	96	96	97	95	95	95	96	95	95	96	96	97	96	96	95	95	96	96	100	96	93	94	94	94
DAA*17:01	95	95	95	95	95	94	95	95	94	94	94	94	94	94	94	94	94	95	95	95	96	94	94	95	94	95	96	100	94	96	95	94
DAA*15:01	93	94	92	92	92	93	92	94	92	92	92	94	94	92	92	92	92	94	95	95	94	95	94	95	94	92	93	94	100	96	96	94
DAA*20:01	94	93	92	92	92	92	92	93	92	92	92	93	93	92	93	93	93	94	94	95	95	94	93	95	94	93	94	96	96	100	95	93
DAA*19:01	95	95	94	94	94	94	94	94	92	93	93	94	94	93	93	93	93	95	95	95	94	94	94	95	93	93	94	95	96	95	100	95
DAA*18:01	94	94	94	94	94	94	95	94	93	93	93	92	92	93	93	92	92	93	93	94	93	93	93	93	94	92	94	94	94	93	95	100
