# Supplementary material for: Farmed Escapees Threaten MHC Diversity in Wild Atlantic Salmon
Source: Evol Appl. 2026 May 29;19(6):e70278. doi: 10.1111/eva.70278 (PMC13238831; doi:10.1111/eva.70278)
Supplement: Supplementary file 3 — Appendix S3: MHC alleles each animal: UBA, DAB, and DAA alleles in addition to sex for each of the wild and farmed escapee animals. [file EVA-19-e70278-s002.xlsx]

## Sheet: Wild
Supplementary File 3: MHC alleles each animal
UBA, DAB and DAA alleles in addition to sex for each of the wild animals. Lacking data is shown as 0.
River	Animal	DAB1	DAB2	DAA1	DAA2	UBA1	UBA2	Sex
Granvin	Gra1	0701	0801	010x	0901	0201	0201	Female
Granvin	Gra2	2001	0201	0302	0901	2001	2001	Female
Granvin	Gra3	2001	0601	0302	0601	3402	0601	Male
Granvin	Gra5	0801	0601	010x	0601	2001	0301	Male
Granvin	Gra6	0701	0501	0702	0901	4701	4701	Male
Granvin	Gra7	0501	0801	010x	0702	0701	0701	Male
Granvin	Gra9	0501	0601	0601	0702	0701	0701	Female
Granvin	Gra10	0801	2001	0302	010X	5001	0901	Female
Granvin	Gra11	0801	0501	010x	0702	3402	0201	Female
Granvin	Gra12	0301	0601	0501	0601	0701	5201	Female
Granvin	Gra13	1201	1001	1001	0801	1301	5001	Female
Granvin	Gra14	0701	0701	0901	0901	0403	0301	Female
Granvin	Gra15	0701	2001	0901	0302	1301	3801	Female
Granvin	Gra16	2001	0601	0	0	2001	0202	Female
Granvin	Gra17	1703	0301	0501	0201	0701	0701	Male
Granvin	Gra18	0701	2001	0302	0901	1902	2001	Male
Granvin	Gra20	0201	0801	010x	0201	0601	0601	Male
Granvin	Gra21	0201	2202	0601	0201	2001	2001	Male
Granvin	Gra22	0301	0601	0601	0501	1803	3302	Male
Granvin	Gra23	0301	0201	0501	0501	0403	0601	Male
Granvin	Gra26	0201	0801	010x	0201	2001	6001	Male
Granvin	Gra28	0902	0801	010x	0401	1301	0201	Male
Jondal	Jon1	1101	2203	0601	1101	4401	4401	Female
Jondal	Jon2	0701	0701	0901	0901	3401	3602	Male
Jondal	Jon3	0201	0401	0201	0303	2101	1401	Male
Jondal	Jon4	0801	0301	0501	010X	2603	2603	Male
Jondal	Jon6	0701	0801	010x	0901	1301	1301	Female
Jondal	Jon7	0901	2001	0302	0401	2003	0701	Female
Jondal	Jon8	0801	2001	0302	010X	1102	1102	Female
Jondal	Jon9	0701	2001	0302	0901	0701	0201	Male
Jondal	Jon11	2001	0301	0302	0501	1902	0201	Male
Jondal	Jon12	0902	2001	0302	0401	1301	1301	Male
Jondal	Jon14	0701	0801	010x	0901	0501	0501	Male
Jondal	Jon16	0201	0801	0201	010X	0801	1001	Female
Jondal	Jon17	0201	0802	0201	010X	0201	2001	Female
Jondal	Jon20	0902	0801	010x	0401	0701	2001	Male
Jondal	Jon21	0801	0301	010x	0501	2402	1001	Male
Jondal	Jon22	0301	0301	0501	0501	0801	0701	Male
Jondal	Jon23	0701	0701	0901	0901	5001	3602	Male
Kinso	Kin1	0801	0201	0201	010X	1301	1301	Female
Kinso	Kin2	1703	0801	010x	0201	4001	4001	Female
Kinso	Kin3	0701	0701	0901	0901	5401	5401	Male
Kinso	Kin4	0701	0201	0201	0901	3901	3901	Male
Kinso	Kin5	1001	0301	1001	0501	0801	0801	Male
Kinso	Kin7	0801	0301	010x	0501	0601	0601	Male
Kinso	Kin8	0701	0201	0201	0901	4501	4501	Male
Kinso	Kin9	0201	1101	1101	0901	1301	0403	Male
Kinso	Kin10	0701	0201	0901	0901	1301	3402	Male
Kinso	Kin11	0701	0801	010x	0901	0801	0403	0
Kinso	Kin12	0501	0701	0702	0901	4602	3602	Female
Kinso	Kin13	0801	0201	0901	010X	0701	0301	Female
Kinso	Kin15	1201	0201	0201	0801	0501	0301	Male
Kinso	Kin16	1201	0701	0801	0901	3502	2001	Male
Kinso	Kin17	0701	0201	0901	0901	1301	0201	Male
Kinso	Kin19	0902	0601	0401	0601	0701	2801	Female
Kinso	Kin20	0902	0801	010x	0401	0601	0601	Female
Kinso	Kin21	0701	0902	0401	0901	4501	3401	Female
Kinso	Kin22	0201	0501	0201	0702	2402	2001	Female
Kinso	Kin24	0701	2701	0901	1301	3502	0201	Male
Kinso	Kin25	0902	0301	0501	0401	1401	1001	Male
Rosendal	Ros1	0901	0301	0501	0901	2003	1001	Female
Rosendal	Ros2	0201	0501	0702	0901	2001	5401	Female
Rosendal	Ros4	2001	2001	0302	0302	2101	2101	Female
Rosendal	Ros5	0902	0801	010x	0401	2003	2003	Female
Rosendal	Ros6	0701	2002	0302	0901	4301	4501	Female
Rosendal	Ros7	0501	0301	0501	0702	2101	5501	Male
Rosendal	Ros8	2001	2002	0302	0302	4301	3401	Male
Rosendal	Ros9	0701	0301	0501	0901	2003	5001	Female
Rosendal	Ros10	1703	0301	0501	0201	4301	1301	Female
Rosendal	Ros11	0701	2002	0302	0901	1301	1803	Female
Rosendal	Ros12	0902	2002	0302	0401	3401	2001	Female
Rosendal	Ros13	0902	0201	0201	0401	3401	2402	Female
Rosendal	Ros14	0701	2001	0302	0901	1301	5201	Male
Rosendal	Ros15	0201	2002	0201	0302	0901	3602	Male
Rosendal	Ros16	2001	0601	0302	0601	4501	0301	Male
Rosendal	Ros17	2002	2001	0302	0302	1301	2001	Male
Rosendal	Ros18	0701	0201	0	0	1301	1301	Male
Rosendal	Ros19	0701	2001	0	0	1301	1301	Male
Rosendal	Ros20	0801	0601	0601	010X	0701	3401	Male
Rosendal	Ros21	0801	1001	1001	010X	0601	0601	Female
Rosendal	Ros22	0701	0801	010x	0901	3401	4601	Female
Rosendal	Ros23	2001	0801	010x	0901	3701	0201	Female
Rosendal	Ros24	0801	2001	010x	0302	1301	0301	Female
Rosendal	Ros25	0201	2001	0302	0201	5301	1301	Female
Rosendal	Ros26	0501	0601	0	0	4601	3401	Male
Rosendal	Ros27	0801	0601	0	0	5101	0601	Male
Rosendal	Ros29	0202	0301	0201	0501	0601	0601	Male
Rosendal	Ros30	0801	0201	010x	0201	4601	2001	Female
Rosendal	Ros31	0701	0701	0901	0901	4002	0403	Female
Rosendal	Ros32	0801	0701	0901	010X	2402	1001	Female
Rosendal	Ros33	0601	0801	010x	0601	2001	3302	Male
Rosendal	Ros34	0301	0701	0901	0501	3701	3701	Male
Rosendal	Ros35	0902	0701	0401	0901	0801	7501	Female
Rosendal	Ros36	0902	0201	0401	0201	2101	0201	Male
Rosendal	Ros37	0902	0701	0401	0901	0201	7701	Male
Rosendal	Ros38	0902	1101	0401	1101	6701	6701	Male
Rosendal	Ros39	0901	0701	0401	0901	6701	0301	Female
Rosendal	Ros40	0301	0701	0901	0501	6701	0201	Female
Rosendal	Ros41	0901	0701	0401	0901	4501	1301	Female
Rosendal	Ros42	0301	2001	0501	0302	3401	0201	Female
Ådland	Adl1	1201	0501	0702	0801	5201	7501	Female
Ådland	Adl2	0701	2001	0	0	4001	2402	Female
Ådland	Adl3	1001	0301	0	0	1301	1301	Female
Ådland	Adl5	0701	2001	0901	0302	1301	0301	Male
Ådland	Adl6	0902	0601	0601	0401	1301	1301	Male
Ådland	Adl7	0701	0201	0	0	0201	0201	Male
Ådland	Adl8	0902	0601	0	0	1301	4001	Male
Ådland	Adl9	1201	0601	0	0	0403	2001	Female
Ådland	Adl10	0701	0202	0	0	3901	4601	Female
Ådland	Adl11	2001	2001	0302	0601	4801	3801	Female
Ådland	Adl12	0202	1001	1001	0201	0403	3901	Female
Ådland	Adl13	0701	1001	1001	0901	4901	2001	Female
Ådland	Adl14	0902	0201	0201	0401	1102	1102	Female
Ådland	Adl15	2001	2001	0302	0302	1301	1301	Female
Ådland	Adl16	1201	2001	0302	0801	0701	3301	Female
Ådland	Adl17	0701	0601	0	0	0601	0201	Male
Ådland	Adl18	2001	0601	0302	0601	3402	0601	Male
Ådland	Adl19	0201	0801	0901	010X	1301	4601	Male
Ådland	Adl20	0201	2001	0901	0302	4601	2001	Male
Ådland	Adl21	0901	2001	0302	0901	1301	1803	Male
Ådland	Adl22	2002	1101	1101	0302	0201	2402	Male
Ådland	Adl23	0901	2001	0302	0401	0201	5501	Male
Ådland	Adl24	0902	0201	0901	0401	4601	2603	Female
Ådland	Adl25	0801	0601	010x	0601	2603	0201	Female
Ådland	Adl26	0801	0201	0201	010X	1803	1001	Female
Ådland	Adl27	0901	0201	0401	0201	1803	2101	Male
Ådland	Adl28	0801	2001	010x	0302	1301	1301	Female
Ådland	Adl29	0601	0902	0401	0601	5201	3602	Male
Ådland	Adl30	0601	0401	0601	0301	1301	1301	Female
Ådland	Adl31	0901	2001	0901	0302	1301	2603	Female
Ådland	Adl32	0902	2001	0401	0302	1301	2603	Male
Ådland	Adl33	0201	0701	0201	0901	1301	3602	Female
Ådland	Adl34	0201	1101	0901	1101	0601	0201	Male
Ådland	Adl35	0401	0701	0901	0301	2001	3301	Male
Ådland	Adl36	0601	0801	010x	0601	1301	1301	Female
Ådland	Adl37	0301	0501	0702	0501	3401	1001	Female
Ådland	Adl38	0301	2002	0302	0501	0701	0701	Male
Ådland	Adl39	0902	1703	0401	0201	0601	3301	Female
Ådland	Adl40	0301	2002	0501	0302	2402	2402	Male
Ådland	Adl41	0601	0801	010x	0601	2101	2603	Female
Ådland	Adl42	0501	0201	0201	0702	1301	0201	Male
Ådland	Adl43	0902	2001	0401	0302	3801	7601	Male
Ådland	Adl44	0801	2001	010x	0302	4801	4801	Female
Ådland	Adl45	0601	2001	0601	0302	4601	4801	Male
Ådland	Adl46	0601	1201	0801	0601	4601	2001	Male
Etne	Etn1	0701	2001	0302	0901	0501	0201	0
Etne	Etn2	0201	0801	0201	010X	4301	0201	Female
Etne	Etn3	0301	0601	0501	0601	1301	0801	Male
Etne	Etn4	0601	0601	0601	0601	1301	0701	0
Etne	Etn5	0701	0801	010x	0901	3401	2001	Female
Etne	Etn6	0901	0601	0601	0401	2101	6001	Male
Etne	Etn7	0901	0601	0401	0601	0201	7501	Female
Etne	Etn8	0701	0701	0901	0901	1301	3602	0
Etne	Etn9	2001	0101	1201	0302	2701	4901	Female
Etne	Etn10	0601	0601	0601	0601	3401	0601	Female
Etne	Etn11	0701	0601	0901	0601	0201	7501	Male
Etne	Etn12	0201	1101	1101	0201	2101	2701	Male
Etne	Etn13	0201	0401	0901	0301	3401	0601	Male
Etne	Etn14	1101	0301	1101	0501	3901	0601	0
Etne	Etn15	0701	0201	0901	0901	3901	3301	Male
Etne	Etn16	0902	0201	0201	0401	0801	2001	Male
Etne	Etn17	0801	0401	010x	0301	1301	4301	Male
Etne	Etn18	0601	2002	0302	0601	3401	0801	Female
Etne	Etn19	0601	0701	0601	0901	0701	7501	Female
Etne	Etn20	0901	0201	0401	0901	2402	0801	Female
Etne	Etn21	0201	2001	0302	0901	6401	2404	Female
Etne	Etn22	0301	0101	0501	1201	0201	7701	Female
Etne	Etn23	0701	0601	0601	0901	0601	4801	Female
Etne	Etn24	0101	2002	1201	0302	0201	2001	Female
Etne	Etn25	0801	0701	010x	0901	2101	2101	Female
Etne	Etn26	0801	0901	0401	010X	2402	0601	Male
Etne	Etn27	0801	0902	0401	010X	0	0	Male
Etne	Etn28	0201	2001	0201	0302	1301	6301	Female
Etne	Etn29	0601	0201	0601	0901	2001	6101	0
Etne	Etn30	2001	2002	0302	0302	1301	1301	Female
Etne	Etn31	1001	2001	0302	1001	2701	0701	Male
Etne	Etn32	0201	2002	0201	0302	5501	3302	Female
Etne	Etn33	0801	0901	010x	0901	3401	0201	Female
Etne	Etn34	0201	0201	0201	0901	3401	7401	Male
Etne	Etn35	0902	0701	0401	0901	0201	0201	Female
Etne	Etn36	0902	0201	0401	0201	2101	0201	Male
Etne	Etn37	0902	0701	0401	0901	0801	7501	Female
Etne	Etn38	0301	0701	0501	0901	3701	0202	0
Etne	Etn39	0601	0801	010x	0601	2001	2001	Male
Etne	Etn40	0801	0701	010x	0901	2402	1001	Female
Etne	Etn41	0201	0701	0	0	0201	2001	0
Opo	OPO1	0201	2001	0201	0302	1301	0301	Female
Opo	OPO2	1201	0902	0401	0801	0701	0301	Female
Opo	OPO3	0701	2002	0302	0901	1301	1001	Male
Opo	OPO4	0701	0801	010x	0901	2001	0301	Female
Opo	OPO5	2001	0301	0501	0302	1301	1301	Female
Opo	OPO6	0801	0501	010x	0702	0301	0301	Female
Opo	OPO7	2001	0601	0302	0601	0201	3302	Female
Opo	OPO8	0701	0301	0501	0901	0801	0301	Female
Opo	OPO9	0301	0601	0501	0601	6101	1001	Female
Opo	OPO10	2001	0801	010x	0302	0601	2001	Female
Opo	OPO11	0201	0601	0901	0601	6101	1001	Female
Opo	OPO12	1703	2001	0201	0302	3301	7402	Male
Opo	OPO13	0901	0201	0901	0401	6101	1001	Male
Opo	OPO14	0201	0601	0201	0601	0801	6001	Male
Opo	OPO15	0701	2001	0302	0901	4002	1001	Male
Opo	OPO16	0801	0301	010x	0501	3602	6101	Male
Opo	OPO18	0201	0301	0201	0501	2001	3301	Male
Opo	OPO19	0	0	1501	1601	5601	5601	Male
Opo	OPO20	0201	0301	0901	0501	0701	2603	Female
Opo	OPO23	0801	0801	010x	010X	0701	0301	Female
Opo	OPO24	0801	0701	010x	0901	0301	3301	Female
Opo	OPO25	0201	0301	0901	0501	6001	1001	Female
Opo	OPO26	0701	2001	0302	0901	3302	3302	Male
Opo	OPO27	0201	0601	0601	0201	0301	1001	Male
Opo	OPO30	0701	0801	010x	0901	0601	0301	Female
Opo	OPO31	0601	0801	010x	0601	3402	6501	Female
opo	OPO32	0801	1503	010x	1102	0701	0801	Male
Opo	OPO33	0601	0501	0702	0601	4601	3302	Female
Opo	OPO34	0501	0701	0901	0702	1301	0801	Female
Opo	OPO35	0	0	0	0	0601	6101	Female
Opo	OPO36	0	0	010X	0301	0501	3602	Female
Opo	OPO39	0201	1001	0201	1001	6801	6801	Female
Opo	OPO40	0601	0202	0201	0601	2003	0601	Male
Opo	OPO41	0801	0902	0401	010X	1301	1301	Male
Opo	OPO42	1201	0201	0901	0801	2001	6601	Female
Opo	OPO43	0601	0801	010x	0601	3302	3302	Male
Opo	OPO44	0801	2002	010x	0302	0403	1301	Female
Opo	OPO45	0501	2002	0702	0302	1001	1001	Male
Opo	OPO46	0601	0801	010x	0601	1803	0201	Female
Opo	OPO47	0401	0701	0901	0301	3502	0601	Female
Opo	OPO48	0301	1101	0501	1101	0601	0801	Female
Opo	OPO49	0601	0801	010x	0601	0801	2001	Female
Opo	OPO50	0601	0301	0501	0601	2202	6001	Female
Opo	OPO51	0601	1101	1101	0601	0801	0801	Female
Opo	OPO52	0301	0701	0901	0501	2001	2001	Female
Opo	OPO53	0301	0501	0702	0501	0601	1001	Female
Opo	OPO54	0601	0801	010x	0601	0301	0301	Female
Opo	OPO55	0801	0501	0702	010X	1301	2405	Male
Opo	OPO56	0801	0701	0901	010X	0601	0701	Male
Opo	OPO57	0301	0701	0901	0501	6601	6601	Male
Opo	OPO58	0501	0902	0702	0401	0301	0301	Male
Opo	OPO59	0601	0801	010x	0601	0201	0301	Male
Steinsdal	Ste1	0201	0701	0201	0901	3401	5801	Male
Steinsdal	Ste2	0701	2001	0302	0901	1803	2001	Male
Steinsdal	Ste3	0201	0301	0201	0501	7401	7401	Male
Steinsdal	Ste5	0701	0301	0501	0901	5901	1001	Female
Steinsdal	Ste6	1703	0201	0901	0201	1301	2402	Female
Steinsdal	Ste7	0701	0701	0901	0901	4501	3302	Female
Steinsdal	Ste9	0501	0601	0702	0601	2402	6001	Female
Steinsdal	Ste10	0902	0301	0401	0501	0801	1401	Male
Steinsdal	Ste11	0101	2701	1201	1301	3502	3401	Male
Steinsdal	Ste12	2001	0801	010x	0302	0501	0501	Male
Steinsdal	Ste14	0701	0201	0201	0902	1301	3401	Male
Steinsdal	Ste15	0901	0501	0401	0702	0	0	Male
Steinsdal	Ste16	0801	0601	010x	0601	0201	2001	Male
Steinsdal	Ste17	0801	0301	010x	0501	3401	0201	Female
Steinsdal	Ste20	0701	0801	010x	0901	2001	1001	Male
Steinsdal	Ste21	0701	0801	0901	010X	0301	0301	Male
Steinsdal	Ste23	2001	0501	0302	0702	1803	0301	Female
Steinsdal	Ste24	0201	0301	0901	0501	6301	6201	Male
Steinsdal	Ste25	2001	0201	0901	0302	0801	0601	Female
Steinsdal	Ste27	0	0	1701	1801	4201	5701	Female
Steinsdal	Ste28	0501	0301	0501	0702	0701	0601	Male
Steinsdal	Ste29	2002	2002	0302	0302	0601	0601	Female
Steinsdal	Ste30	0801	2001	010x	0302	2001	1001	Male
Steinsdal	Ste31	0301	0201	0201	0501	2701	5801	Male
Steinsdal	Ste32	0902	0701	0901	0401	1102	0301	Female
Steinsdal	Ste33	0301	0801	0	0	4001	2001	Male
Steinsdal	Ste34	0301	0301	0501	0501	0901	3602	Female

## Sheet: Farmed
	Supplementary File 3: MHC alleles each animal
UBA, DAB and DAA alleles in addition to sex for each of the farmed escapee animals. Lacking data is shown as 0.
Population	Animal	DAB allele 1	DAB allele 2	DAA allele 1	DAA allele 2	UBA allele 1	UBA allele 2	Sex
Surna	SURNA1168	1201	0601	0601	0801	0601	0601	Female
Surna	SURNA1169	0902	0301	0501	0401	1001	1001	Male
Surna	SURNA338	0202	0202	0201	0201	2402	1001	Male
Årøy	AROY1192	0201	0701	0201	0901	1301	1301	Female
Årøy	AROY1196	0501	0701	0702	0901	0801	0801	Male
Gaula	GAULA566	0801	0301	0501	010X	3502	3701	Female
Halsan	HALSAN580	0701	0501	0901	0702	3602	3602	Male
Halsan	HALSAN1258	0701	0701	0901	0901	0201	3602	Male
Halsan	HALSAN1259	0301	0601	0501	0601	0501	0201	Female
Halsan	HALSAN1260	0201	0201	0201	0201	0301	1001	Male
Halsan	HALSAN1261	0701	0801	010x	0901	3602	3602	Male
Halsan	HALSAN1262	0701	0701	0901	0901	0501	3602	Male
Halsan	HALSAN1264	0201	0701	0201	0901	5801	3401	Female
Halsan	HALSAN1265	0701	2001	0302	0901	1803	3602	Female
Lærdal	LARDAL654	0501	0801	010x	0702	3501	0601	Male
Moelva	MOELV1318	0201	0101	0201	1201	0801	0301	Male
Moelva	MOELV1364	0201	0601	0601	0201	0201	0201	Female
Namsen	NAMSEN1370	0701	0202	0201	0901	0403	0601	Female
Namsen	NAMSEN1373	0	0	0201	0201	0	0	Female
Namsen	NAMSEN1375	0201	0902	0201	0401	0501	3602	Male
Namsen	NAMSEN1385	0201	0201	0201	0201	0601	0301	Male
Steinkjærelva	STEIKJ1217	0201	0201	0201	0201	0601	0301	0
Steinkjærelva	STEINKJ1221	0801	0902	010x	0401	0801	2001	0
Stjørdal	STJØRD773	0701	0301	0501	0901	7101	2001	Female
Valldalselva	VALDAL1401	0401	0701	0301	0901	0601	3301	Female
Vikja	VIKJA384	0701	0801	010x	0901	1301	0201	Male
Vikja	VIKJA390	0701	0701	0901	0901	7701	7701	Female
Vikja	VIKJA838	0201	0701	0201	0901	3401	1001	Male
Vikja	VIKJA843	0902	0201	0401	0901	4003	7401	Male
Vikja	VIKJA856	0701	2203	0601	0903	1301	7401	Male
Vikja	VIKJA861	0501	2001	0302	0702	0701	0701	Female
Vikja	VIKJA864	0801	0801	010x	010X	1803	1803	Male
Vikja	VIKJA869	1202	0301	0501	0802	3701	0201	Female
Vikja	VIKJA877	0201	0201	0901	0901	0701	3401	Female
Vikja	VIKJA889	0201	0301	0501	0201	0801	0801	Male
Øyenså	OYENSA1427	0701	0301	0501	0901	0201	3602	Female
Drevja	DREVJA1257	0701	0701	0901	0901	1301	0601	Female
Fusta	FUSTA1266	0201	0201	0201	0201	2101	0301	0
Nidelva	NIDELV261	0202	0401	0201	0301	0801	0701	Female
Nidelva	NIDLEV1267	0401	0101	0301	1201	0801	0801	0
Nidelva	NIDELV1268	0301	0201	0501	0201	0701	0301	0
Nidelva	NIDELV1269	0201	0901	0201	0301	1401	3502	0
Nidelva	NIDELV1271	0201	0301	0501	0201	0501	0501	0
Nidelva	NIDELV1272	0	0	0201	0301	1401	1401	0
Skjomen	SKJOMEN283	0801	0201	010x	0201	0601	1401	Female
Etne	ETNE1447	0201	0701	0201	0901	3701	3701	Male
Etne	ETNE1448	0801	0901	010x	0401	3701	3701	Male
Etne	ETNE1449	0801	0701	010x	0901	4001	4001	Female
Etne	ETNE1450	0801	0801	010x	010X	3602	7701	Female
Etne	ETNE1451	0201	0301	0201	0501	1301	3701	Female
Etne	1TNE1452	0801	0801	010x	010X	0801	3701	Male
Etne	ETNE1453	0801	0301	010x	0501	3701	3701	Male
Etne	ETNE1454	0301	1201	0501	0801	0701	3402	Male
Etne	ETNE1455	0201	0701	0201	0901	4001	4001	Male
Etne	ETNE1457	0801	0301	010x	0501	1803	3701	Male
Etne	ETNE1459	0801	2002	010x	0302	4001	3701	Male
Etne	ETNE1460	0801	2001	010x	0302	1301	3602	Male
Etne	ETNE1461	0201	1201	0201	0801	0403	0601	Male
Etne	ETNE1462	0701	0301	0501	0901	1301	1803	Male
Etne	ETNE1463	0201	0301	0201	0501	0601	0601	Male
Etne	ETNE1464	0201	0201	0201	0201	0701	3701	Male
Etne	ETNE1465	0701	2001	0302	0901	3701	3602	Male
Etne	ETNE1466	0201	0201	0201	0201	3801	3801	Male
Etne	ETNE1467	0801	0301	010x	0501	1301	3602	Male
Etne	ETNE1469	0201	0701	0201	0901	0801	0301	Male
Etne	ETNE1470	0401	2002	0301	0302	4501	3701	Male
Etne	ETNE1471	0801	0701	010x	0901	1001	7401	Female
Etne	ETNE1472	0801	0701	010x	0901	0801	4001	Male
Etne	ETNE1473	0201	0701	0201	0901	4001	4001	Male
Etne	ETNE1474	0901	0701	0401	0901	3701	3602	Female
Etne	ETNE1475	0701	0101	1201	0901	1301	7401	Female
Etne	ETNE1476	0201	0701	0201	0901	0801	3401	Male
Etne	ETNE1477	0801	0301	010x	0501	2101	0301	Male
Etne	ETNE1478	0801	0301	010x	0501	3701	3701	Female
Etne	ETNE1480	0801	0201	0201	010X	3701	0301	Male
Etne	ETNE1481	0801	0701	010x	0901	2101	0701	Female
Etne	ETNE1482	0801	0801	010x	010X	3701	3602	Male
Etne	ETNE1483	0801	2001	010x	0302	0301	3602	Male
Etne	ETNE1484	0801	0902	0	0	0	0	Male
Kilenot	NOT29	2001	2001	0302	0302	3401	3602	Male
Kilenot	NOT33	2001	2001	0302	0302	3602	7501	Male
Kilenot	NOT53	0801	1201	010x	0801	3701	3701	Male
Kilenot	NOT165	0501	0801	010x	0702	4501	3401	Female
Kilenot	NOT316	0701	0701	0901	0901	0201	0201	Male
Kilenot	NOT311	0201	0701	0201	0901	0701	3602	Female
Kilenot	NOT276	0701	0301	0901	0501	3701	3701	Female
Kilenot	NOT198	0701	0901	0401	0901	0701	0701	Male
Kilenot	NOT185	0701	0601	0901	0601	1301	1301	Female
Kilenot	NOT146	1201	0701	0	0	3602	3602	Male
Kilenot	NOT56	0801	0701	010x	0901	3701	0601	Male
